# Supplementary material for: Flexible Polyurethane Foams from Bio-Based Polyols: Prepolymer Synthesis and Characterization
Source: Polymers (Basel). 2023 Nov 16;15(22):4423. doi: 10.3390/polym15224423 (PMC10675359; doi:10.3390/polym15224423)
Supplement: Supplementary file 1 [file polymers-15-04423-s001.zip]

Archive with 1 entries (1 files):
- polymers-2682513-supplementary.pdf
